# Supplementary material for: Optical and Photocatalytic Properties of Br-Doped BiOCl Nanosheets with Rich Oxygen Vacancies and Dominating {001} Facets
Source: Nanomaterials (Basel). 2022 Jul 15;12(14):2423. doi: 10.3390/nano12142423 (PMC9318533; doi:10.3390/nano12142423)
Supplement: Supplementary file 1 [file nanomaterials-12-02423-s001.zip]

Archive with 1 entries (1 files):
- nanomaterials-1797876-supplementary.pdf
